# Supplementary material for: 3D CNN for neuropsychiatry: Predicting Autism with interpretable Deep Learning applied to minimally preprocessed structural MRI data
Source: PLoS One. 2024 Oct 21;19(10):e0276832. doi: 10.1371/journal.pone.0276832 (PMC11493284; doi:10.1371/journal.pone.0276832)
Supplement: S1 Table — (CSV) [file pone.0276832.s001.csv]

			No comorbidity			At least one comorbidity
Dataset	Data- collecting site		Train set (1074 sub.)	Validation set (190 sub.)	Testing set (65 sub.)	Testing set 2 (270 sub.)
ABIDE I	CALTECH	Total	30	6
		Autism	16	2
		No Autism	14	4
	CMU	Total	25	2
		Autism	13	1
		No Autism	12	1
	KKI	Total	22	3		9
		Autism	6	0		7
		No Autism	16	3		2
	LEUVEN_1	Total			27
		Autism			14
		No Autism			13
	LEUVEN_2	Total	28	3
		Autism	12	1
		No Autism	16	2
	MAX_MUN	Total	30	3
		Autism	10	3
		No Autism	20	0
	NYU	Total	103	21		28
		Autism	27	5		28
		No Autism	76	16		0
	OHSU	Total	19	3
		Autism	10	1
		No Autism	9	2
	OLIN	Total	12	7
		Autism	8	4
		No Autism	4	3
	PITT	Total	31	8
		Autism	15	4
		No Autism	16	4
	SBL	Total	26	3
		Autism	13	1
		No Autism	13	2
	SDSU	Total	10	2
		Autism	1	1
		No Autism	9	1
	STANFORD	Total	5	2
		Autism	1	2
		No Autism	4	0
	TRINITY	Total	36	6
		Autism	18	2
		No Autism	18	4
	UCLA_1	Total	45	7
		Autism	27	5
		No Autism	18	2
	UCLA_2	Total	13	2
		Autism	6	0
		No Autism	7	2
	UM_1	Total	59	13
		Autism	21	6
		No Autism	38	7
	UM_2	Total	28	3
		Autism	12	0
		No Autism	16	3
	USM	Total	54	12
		Autism	35	8
		No Autism	19	4
	YALE	Total	46	4
		Autism	22	2
		No Autism	24	2
ABIDE II	BNI	Total	8	1
		Autism	7	0
		No Autism	1	1
	EMC	Total			18	9
		Autism			4	9
		No Autism			14	0
	ETH	Total	25	5
		Autism	7	1
		No Autism	18	4
	GU	Total	56	9
		Autism	19	2
		No Autism	37	7
	IP	Total	29	7		8
		Autism	7	4		5
		No Autism	22	3		3
	IU	Total	31	2
		Autism	15	1
		No Autism	16	1
	KKI	Total	103	20		36
		Autism	1	0		32
		No Autism	102	20		4
	KUL	Total	12	8		5
		Autism	12	8		5
		No Autism	0	0		0
	NYU 1	Total	36	5		22
		Autism	12	2		22
		No Autism	24	3		0
	NYU 2	Total	5	1		15
		Autism	5	1		15
		No Autism	0	0		0
	OHSU	Total	47	8		34
		Autism	11	0		24
		No Autism	36	8		10
	SDSU	Total	51	4
		Autism	28	3
		No Autism	23	1
	TCD	Total	29	7
		Autism	13	3
		No Autism	16	4
	UCD	Total			20	5
		Autism			8	5
		No Autism			12	0
	USM	Total	20	3
		Autism	11	1
		No Autism	9	2
ADHD200	Peking	Total				23
		Autism				0
		No Autism				23
	KKI	Total				10
		Autism				0
		No Autism				10
	NeuroIMAGE	Total				22
		Autism				0
		No Autism				22
	NYU	Total				65
		Autism				2
		No Autism				63
	OHSU	Total				20
		Autism				0
		No Autism				20
