# Supplementary material for: 3D CNN for neuropsychiatry: Predicting Autism with interpretable Deep Learning applied to minimally preprocessed structural MRI data
Source: PLoS One. 2024 Oct 21;19(10):e0276832. doi: 10.1371/journal.pone.0276832 (PMC11493284; doi:10.1371/journal.pone.0276832)
Supplement: S2 Table — (CSV) [file pone.0276832.s002.csv]

	Gender		Age	FIQ
Train	Males: 853	mean	17,16	110,29
		std	8,66	14,89
		min	5,13	41,00
		25.00%	11,01	101,00
		50.00%	14,65	111,00
		75.00%	20,10	121,00
		max	64,00	149,00
	Females: 221	mean	15,03	111,31
		std	8,04	14,84
		min	5,22	66,00
		25.00%	9,79	101,00
		50.00%	12,36	113,00
		75.00%	16,80	122,00
		max	54,00	146,50
Validation	Males: 153	mean	17,01	110,04
		std	8,62	15,44
		min	7,15	49,00
		25.00%	11,26	100,75
		50.00%	14,80	112,00
		75.00%	20,17	119,25
		max	64,00	147,50
	Females: 37	mean	13,05	113,97
		std	5,85	14,62
		min	5,91	84,00
		25.00%	9,67	105,75
		50.00%	10,78	115,00
		75.00%	14,06	123,00
		max	32,00	149,00
Test 1 (no comorbidity)	Males: 57	mean	17,09	109,98
		std	6,43	12,99
		min	7,13	83,00
		25.00%	10,66	101,50
		50.00%	17,42	108,50
		75.00%	22,00	118,25
		max	32,00	146,00
	Females: 8	mean	12,01	113,20
		std	4,02	14,41
		min	6,40	92,00
		25.00%	8,40	105,00
		50.00%	13,50	120,00
		75.00%	14,52	122,00
		max	16,50	127,00
Test 2 (with comorbidities)	Males: 205	mean	11,95	107,24
		std	5,01	15,97
		min	5,60	69,00
		25.00%	8,65	97,25
		50.00%	10,87	108,00
		75.00%	13,20	116,00
		max	35,00	148,00
	Females: 65	mean	11,97	107,09
		std	5,72	12,88
		min	5,82	74,00
		25.00%	9,00	98,00
		50.00%	10,26	109,00
		75.00%	12,58	115,00
		max	38,76	132,00
