# Supplementary material for: 3D CNN for neuropsychiatry: Predicting Autism with interpretable Deep Learning applied to minimally preprocessed structural MRI data
Source: PLoS One. 2024 Oct 21;19(10):e0276832. doi: 10.1371/journal.pone.0276832 (PMC11493284; doi:10.1371/journal.pone.0276832)
Supplement: S3 Table — (CSV) [file pone.0276832.s003.csv]

Layers	Output Size	DenseNet121
Convolution	128 x 128 x 128	7 x 7 x 7 conv, stride 2
Pooling	64 x 64 x 64	3 x 3 x 3 pool, stride 2
DenseBlock 1	64 x 64 x 64	1 x 1 x 1 conv → 3 x 3 x 3 conv x 6
Transition Layer 1	64 x 64 x 64	1 x 1 x 1 conv
	32 x 32 x 32	2 x 2 x 2 average pool, stride 2
DenseBlock 2	32 x 32 x 32	1 x 1 x 1 conv → 3 x 3 x 3 conv x 12
Transition Layer 2	32 x 32 x 32	1 x 1 x 1 conv
	16 x 16 x 16	2 x 2 x 2 average pool, stride 2
DenseBlock 3	16 x 16 x 16	1 x 1 x 1 conv → 3 x 3 x 3 conv x 24
Transition Layer 3	16 x 16 x 16	1 x 1 x 1 conv
	8 x 8 x 8	2 x 2 x 2 average pool, stride 2
DenseBlock 4	8 x 8 x 8	1 x 1 x 1 conv → 3 x 3 x 3 conv x 16
Classification Layer	1 x 1 x 1	8 x 8 x 8 global average pool
		Fully Connected layer, softmax
