# Supplementary material for: 3D CNN for neuropsychiatry: Predicting Autism with interpretable Deep Learning applied to minimally preprocessed structural MRI data
Source: PLoS One. 2024 Oct 21;19(10):e0276832. doi: 10.1371/journal.pone.0276832 (PMC11493284; doi:10.1371/journal.pone.0276832)
Supplement: S4 Table — The layers for which we extracted the parameters from the pre-trained model Med3d are named “Fixed”, and the layers for which we continued training the parameters to fine-tune the model and adapt it to the task of predicting Autism are named “Fine-tuned”. (CSV) [file pone.0276832.s004.csv]

	Layers	Output Size	ResNet50
Fixed	Convolution	128 x 128 x 128	7 x 7 x 7 conv, stride 2
	Max Pooling	64 x 64 x 64	3 x 3 x 3 pool, stride 2
	Convolutional Layer (type 1)	64 x 64 x 64	1 x 1 x 1 conv -> 3 x 3 x 3 conv -> 1 x 1 x 1 conv -> 1 x 1 x 1 conv
	Bottleneck	64 x 64 x 64
	Convolutional Layer (type 2)	64 x 64 x 64	1 x 1 x 1 conv -> 3 x 3 x 3 conv -> 1 x 1 x 1 conv
	Bottleneck	64 x 64 x 64
	Convolutional Layer (type 2)	64 x 64 x 64	1 x 1 x 1 conv -> 3 x 3 x 3 conv -> 1 x 1 x 1 conv
	Bottleneck	64 x 64 x 64
	Convolutional Layer (type 1)	32 x 32 x 32	1 x 1 x 1 conv -> 3 x 3 x 3 conv -> 1 x 1 x 1 conv -> 1 x 1 x 1 conv
	Bottleneck	32 x 32 x 32
	Convolutional Layer (type 2)	32 x 32 x 32	1 x 1 x 1 conv -> 3 x 3 x 3 conv -> 1 x 1 x 1 conv
	Bottleneck	32 x 32 x 32
	Convolutional Layer (type 2)	32 x 32 x 32	1 x 1 x 1 conv -> 3 x 3 x 3 conv -> 1 x 1 x 1 conv
	Bottleneck	32 x 32 x 32
	Convolutional Layer (type 2)	32 x 32 x 32	1 x 1 x 1 conv -> 3 x 3 x 3 conv -> 1 x 1 x 1 conv
	Bottleneck	32 x 32 x 32
	Convolutional Layer (type 1)	32 x 32 x 32	1 x 1 x 1 conv -> 3 x 3 x 3 conv -> 1 x 1 x 1 conv -> 1 x 1 x 1 conv
	Bottleneck	32 x 32 x 32
	Convolutional Layer (type 2)	32 x 32 x 32	1 x 1 x 1 conv -> 3 x 3 x 3 conv -> 1 x 1 x 1 conv
	Bottleneck	32 x 32 x 32
	Convolutional Layer (type 2)	32 x 32 x 32	1 x 1 x 1 conv -> 3 x 3 x 3 conv -> 1 x 1 x 1 conv
	Bottleneck	32 x 32 x 32
	Convolutional Layer (type 2)	32 x 32 x 32	1 x 1 x 1 conv -> 3 x 3 x 3 conv -> 1 x 1 x 1 conv
	Bottleneck	32 x 32 x 32
	Convolutional Layer (type 2)	32 x 32 x 32	1 x 1 x 1 conv -> 3 x 3 x 3 conv -> 1 x 1 x 1 conv
	Bottleneck	32 x 32 x 32
Fine-tuned	Convolutional Layer (type 1)	32 x 32 x 32	1 x 1 x 1 conv -> 3 x 3 x 3 conv -> 1 x 1 x 1 conv -> 1 x 1 x 1 conv
	Bottleneck	32 x 32 x 32
	Convolutional Layer (type 2)	32 x 32 x 32	1 x 1 x 1 conv -> 3 x 3 x 3 conv -> 1 x 1 x 1 conv
	Bottleneck	32 x 32 x 32
	Convolutional Layer (type 2)	32 x 32 x 32	1 x 1 x 1 conv -> 3 x 3 x 3 conv -> 1 x 1 x 1 conv
	Bottleneck	32 x 32 x 32
	Classification Layer	1 x 1 x 1	7 x 7 x 7 global average pool
			Fully Connected layer, softmax
