# Supplementary material for: 3D CNN for neuropsychiatry: Predicting Autism with interpretable Deep Learning applied to minimally preprocessed structural MRI data
Source: PLoS One. 2024 Oct 21;19(10):e0276832. doi: 10.1371/journal.pone.0276832 (PMC11493284; doi:10.1371/journal.pone.0276832)
Supplement: S5 Table — (CSV) [file pone.0276832.s005.csv]

	Med3d - ResNet50 - 42 epochs			DenseNet121 - 32 epochs			DenseNet121 - 70 epochs
Subjects	All	Autism	non-Autism	All	Autism	non-Autism	All	Autism	non-Autism
Training set	Accuracy: 94,2 % ROC AUC: 99,9 %	Accuracy: 85,3 %	Accuracy: 100 %	Accuracy: 65,5 % ROC AUC: 69,1 %	Accuracy: 32,8 %	Accuracy: 86,7%	Accuracy: 69,7 % ROC AUC: 77,1 %:	Accuracy: 68,2 %	Accuracy: 70,8 %
Validation set	Accuracy: 62,6 % ROC AUC: 62,1 %	Accuracy: 17,6 %	Accuracy: 91,4 %	Accuracy: 66,3 % ROC AUC: 68,8 %	Accuracy: 36,5 %	Accuracy: 85,3 %	Accuracy: 67,4 % ROC AUC: 68,1 %	Accuracy: 66,2 %	Accuracy: 68,1 %
Testing set	Accuracy: 53,8 % ROC AUC: 57,3 %	Accuracy: 50%	Accuracy: 56,4 %	Accuracy 55,4 %: ROC AUC: 60,7 %	Accuracy: 84,6 %	Accuracy: 35,9 %	Accuracy: 40 % ROC AUC: 38,1 %	Accuracy: 69,2 %	Accuracy: 20,5 %
All the dataset	Accuracy: 87,7 % ROC AUC: 95,5 %			Accuracy: 65,2 % ROC AUC: 68,4 %			Accuracy: 67,9 % ROC AUC: 74,0 %:
