# Supplementary material for: 3D CNN for neuropsychiatry: Predicting Autism with interpretable Deep Learning applied to minimally preprocessed structural MRI data
Source: PLoS One. 2024 Oct 21;19(10):e0276832. doi: 10.1371/journal.pone.0276832 (PMC11493284; doi:10.1371/journal.pone.0276832)
Supplement: S6 Table — Each row is for one region, each column is for one model (R42 for ResNet50 trained on 42 epochs, D32 for DenseNet121 trained on 32 epochs, D70 for DenseNet121 trained on 70 epochs) and one combination of datasets considered (training+validation+testing 1 sets (“no comorb” for no comorbidity), or all these sets + testing set 2 (“with comorb” for containing subjects with comorbidities), each case returns the number of datasets where the region was important for predicting TP for the model considered. (CSV) [file pone.0276832.s006.csv]

			R42		D32		D70
			No comorb	With comorb	No comorb	With comorb	No comorb	With comorb
Frontal lobe	Left	Frontal operculum	2	2	0	0	2	2
Frontal lobe	Left	Middle frontal gyrus	3	4	0	0	0	0
Frontal lobe	Left	Precentral gyrus medial segment	0	0	3	4	1	2
Frontal lobe	Left	Precentral gyrus	1	1	0	0	2	3
Frontal lobe	Left	Triangular part of the inferior frontal gyrus	3	4	0	0	1	1
Limbic system and associated structures	Left	Anterior Cingulate Gyrus	3	4	0	0	0	0
Limbic system and associated structures	Left	Parahippocampal gyrus	1	2	0	0	3	4
Limbic system and associated structures	Left	Subcallosal area	3	4	0	0	0	1
Parietal lobe	Left	Central operculum	2	2	0	0	1	2
Parietal lobe	Left	Parietal operculum	0	1	2	3	2	3
Parietal lobe	Left	Parietal white matter	0	0	2	2	2	3
Parietal lobe	Left	Supplementary motor cortex	0	0	1	2	1	2
Parietal lobe	Left	Supramarginal gyrus	0	0	2	3	2	3
occipital lobe	Left	Posterior orbital gyrus	2	3	0	0	2	2
subcortical structures	Right	Ventral diencephalon	0	1	2	3	1	1
temporal lobe	Left	Planum temporale	1	1	1	2	2	3
temporal lobe	Left	Superior temporal gyrus	2	2	0	0	2	2
temporal lobe	Left	Temporal pole	2	2	0	0	3	3
temporal lobe	Left	Transverse temporal gyrus	1	1	0	1	1	2
