# Supplementary material for: 3D CNN for neuropsychiatry: Predicting Autism with interpretable Deep Learning applied to minimally preprocessed structural MRI data
Source: PLoS One. 2024 Oct 21;19(10):e0276832. doi: 10.1371/journal.pone.0276832 (PMC11493284; doi:10.1371/journal.pone.0276832)
Supplement: S8 Table — Each row is for one region, each column is for one model and one combination of datasets considered (training+validation+testing 1 sets (no comorbidity), or all these sets + testing set 2 (containing subjects with comorbidities)), each case returns the number of datasets where the region was important for predicting TN for the model considered. (CSV) [file pone.0276832.s008.csv]

			R42		D32		D70
			No comorb	With comorb	No comorb	With comorb	No comorb	With comorb
Frontal lobe	Left	Frontal operculum	1	1	0	0	3	3
Frontal lobe	Left	Middle frontal gyrus	1	2	0	0	2	3
Frontal lobe	Left	Precentral gyrus medial segment	0	0	2	2	2	3
Frontal lobe	Left	Precentral gyrus	1	2	0	0	3	3
Frontal lobe	Left	Triangular part of the inferior frontal gyrus	1	1	0	0	3	3
Frontal lobe	Right	Precentral gyrus medial segment	0	0	3	3	0	1
Parietal lobe	Left	Parietal operculum	1	1	2	2	1	1
Parietal lobe	Left	Parietal white matter	0	0	2	2	2	2
Parietal lobe	Left	Supplementary motor cortex	0	0	3	3	1	2
Parietal lobe	Left	Supramarginal gyrus	0	1	2	2	2	3
Parietal lobe	Left	Superior parietal lobule	0	0	3	3	1	2
occipital lobe	Left	Angular gyrus	0	0	3	3	2	2
occipital lobe	Left	Posterior orbital gyrus	2	2	0	0	3	3
temporal lobe	Left	Postcentral gyrus	0	0	2	2	2	2
temporal lobe	Left	Temporal pole	1	1	0	0	3	3
