# Supplementary material for: 3D CNN for neuropsychiatry: Predicting Autism with interpretable Deep Learning applied to minimally preprocessed structural MRI data
Source: PLoS One. 2024 Oct 21;19(10):e0276832. doi: 10.1371/journal.pone.0276832 (PMC11493284; doi:10.1371/journal.pone.0276832)
Supplement: S9 Table — Each row is for one region, each column is for one model and one combination of datasets considered (training+validation+testing 1 sets (no comorbidity), or all these sets + testing set 2 (containing subjects with comorbidities)), each case returns the number of datasets where the region was important for predicting TN for the model considered. (CSV) [file pone.0276832.s009.csv]

			R42		D32		D70
			No comorb	With comorb	No comorb	With comorb	No comorb	With comorb
Frontal lobe	Left	Frontal operculum	3	4	0	0	0	0
Limbic system and associated structures	Left	Posterior cingulate gyrus	0	1	2	3	1	2
Limbic system and associated structures	Right	Posterior cingulate gyrus	0	1	2	3	1	1
Parietal lobe	Left	Precuneus	0	0	3	4	1	2
Parietal lobe	Left	Superior parietal lobule	0	0	1	2	1	2
cerebellum	None	Vermal Lobules VII-X	0	0	1	2	1	2
cerebellum	Left	Cerebellum exterior	0	0	2	3	1	2
occipital lobe	Left	Angular gyrus	0	0	2	3	2	3
occipital lobe	Left	Cuneus	0	0	1	1	2	3
occipital lobe	Left	Inferior occipital gyrus	0	0	3	4	2	3
occipital lobe	Left	Lingual gyrus	0	0	2	3	2	3
occipital lobe	Left	Middle occipital gyrus	0	0	2	3	2	3
occipital lobe	Left	Occipital fusiform gyrus	0	0	3	4	1	2
occipital lobe	Left	Occipital White Matter	0	0	2	3	2	3
occipital lobe	Left	Superior occipital gyrus	0	0	1	1	2	3
temporal lobe	Left	Middle temporal gyrus	0	1	2	2	2	2
temporal lobe	Left	Planum polare	3	4	0	0	0	0
temporal lobe	Left	Superior temporal gyrus	3	4	0	0	0	0
