# Supplementary material for: 3D CNN for neuropsychiatry: Predicting Autism with interpretable Deep Learning applied to minimally preprocessed structural MRI data
Source: PLoS One. 2024 Oct 21;19(10):e0276832. doi: 10.1371/journal.pone.0276832 (PMC11493284; doi:10.1371/journal.pone.0276832)
Supplement: S11 Table — (CSV) [file pone.0276832.s011.csv]

			R42		D32		D70
			No comorb	With comorb	No comorb	With comorb	No comorb	With comorb
Frontal lobe	Left	Triangular part of the inferior frontal gyrus	1	2	1	1	1	1
Frontal lobe	Right	Precentral gyrus medial segment	0	0	2	3	0	1
Limbic system and associated structures	Left	Posterior cingulate gyrus	0	0	2	3	2	3
Limbic system and associated structures	Right	Middle cingulate gyrus	0	1	0	1	1	2
Parietal lobe	Left	Parietal operculum	1	1	1	2	2	3
Parietal lobe	Left	Parietal white matter	0	0	0	1	2	3
Parietal lobe	Left	Supramarginal gyrus	0	0	1	2	2	3
Parietal lobe	Left	Superior parietal lobule	0	0	2	2	3	3
Parietal lobe	Right	Supplementary motor cortex	1	1	0	1	1	2
occipital lobe	Left	Angular gyrus	0	0	2	2	2	2
occipital lobe	Left	Occipital pole	0	0	1	2	1	2
temporal lobe	Left	Postcentral gyrus medial segment	0	1	2	2	2	2
temporal lobe	Left	Postcentral gyrus	0	0	0	1	2	3
temporal lobe	Right	Postcentral gyrus medial segment	0	0	2	2	2	2
