# Supplementary material for: 3D CNN for neuropsychiatry: Predicting Autism with interpretable Deep Learning applied to minimally preprocessed structural MRI data
Source: PLoS One. 2024 Oct 21;19(10):e0276832. doi: 10.1371/journal.pone.0276832 (PMC11493284; doi:10.1371/journal.pone.0276832)
Supplement: S12 Table — (CSV) [file pone.0276832.s012.csv]

			R42		D32		D70
			No comorb	With comorb	No comorb	With comorb	No comorb	With comorb
Frontal lobe	Left	Middle frontal gyrus	2	2	0	0	2	2
Frontal lobe	Left	Precentral gyrus	2	2	0	0	3	4
Frontal lobe	Left	Triangular part of the inferior frontal gyrus	1	2	0	0	2	3
Limbic system and associated structures	Left	Hippocampus	2	2	0	0	1	2
Parietal lobe	Left	Central operculum	2	2	0	0	3	4
Parietal lobe	Left	Supramarginal gyrus	1	2	0	0	1	2
occipital lobe	Left	Posterior orbital gyrus	1	1	0	0	3	4
temporal lobe	Left	Temporal pole	2	2	0	0	2	3
