# Supplementary material for: 3D CNN for neuropsychiatry: Predicting Autism with interpretable Deep Learning applied to minimally preprocessed structural MRI data
Source: PLoS One. 2024 Oct 21;19(10):e0276832. doi: 10.1371/journal.pone.0276832 (PMC11493284; doi:10.1371/journal.pone.0276832)
Supplement: S13 Table — (CSV) [file pone.0276832.s013.csv]

			R42		D32		D70
			No comorb	With comorb	No comorb	With comorb	No comorb	With comorb
Frontal lobe	Left	Frontal White Matter	1	1	0	0	2	3
Frontal lobe	Left	Triangular part of the inferior frontal gyrus	3	4	0	0	2	2
Frontal lobe	Right	Precentral gyrus medial segment	0	0	3	3	1	1
Limbic system and associated structures	Left	Parahippocampal gyrus	0	1	1	2	2	3
Limbic system and associated structures	Left	Subcallosal area	3	4	0	0	0	0
Parietal lobe	Left	Parietal operculum	1	2	0	1	1	2
Parietal lobe	Left	Supramarginal gyrus	0	0	3	4	1	2
Parietal lobe	Left	Superior parietal lobule	0	0	3	3	1	1
occipital lobe	Left	Posterior orbital gyrus	2	3	0	0	3	3
temporal lobe	Left	Planum temporale	1	1	0	1	1	2
temporal lobe	Left	Postcentral gyrus	0	0	1	2	1	2
temporal lobe	Left	Temporal pole	2	3	0	0	3	3
temporal lobe	Left	Transverse temporal gyrus	2	2	1	2	2	3
