# Supplementary material for: 3D CNN for neuropsychiatry: Predicting Autism with interpretable Deep Learning applied to minimally preprocessed structural MRI data
Source: PLoS One. 2024 Oct 21;19(10):e0276832. doi: 10.1371/journal.pone.0276832 (PMC11493284; doi:10.1371/journal.pone.0276832)
Supplement: S14 Table — (CSV) [file pone.0276832.s014.csv]

			R42		D32		D70
			No comorb	With comorb	No comorb	With comorb	No comorb	With comorb
Frontal lobe	Left	Precentral gyrus medial segment	0	0	2	3	2	3
Limbic system and associated structures	Left	Posterior cingulate gyrus	0	0	2	2	2	2
Limbic system and associated structures	Left	Parahippocampal gyrus	1	2	1	1	1	1
Limbic system and associated structures	Right	Cingulate White Matter	1	2	0	1	2	2
Limbic system and associated structures	Right	Middle cingulate gyrus	0	0	1	2	1	2
Parietal lobe	Left	Parietal operculum	1	2	2	3	1	1
Parietal lobe	Left	Parietal white matter	0	0	2	2	2	2
Parietal lobe	Left	Supplementary motor cortex	0	0	2	3	1	2
Parietal lobe	Left	Supramarginal gyrus	0	0	2	3	2	2
Parietal lobe	Right	Supplementary motor cortex	0	0	1	2	2	3
occipital lobe	Left	Angular gyrus	0	0	2	2	2	2
occipital lobe	Left	Posterior orbital gyrus	3	3	0	0	1	1
subcortical structures	Left	Putamen	3	3	0	0	1	1
subcortical structures	Right	Ventral diencephalon	0	1	2	3	1	2
temporal lobe	Left	Postcentral gyrus	0	0	0	1	2	3
temporal lobe	Left	Superior temporal gyrus	2	3	0	0	1	1
temporal lobe	Left	Temporal pole	2	2	0	0	1	2
