# Supplementary material for: 3D CNN for neuropsychiatry: Predicting Autism with interpretable Deep Learning applied to minimally preprocessed structural MRI data
Source: PLoS One. 2024 Oct 21;19(10):e0276832. doi: 10.1371/journal.pone.0276832 (PMC11493284; doi:10.1371/journal.pone.0276832)
Supplement: S16 Table — (CSV) [file pone.0276832.s016.csv]

			R42		D32		D70
			No comorb	With comorb	No comorb	With comorb	No comorb	With comorb
Limbic system and associated structures	Left	Parahippocampal gyrus	1	1	1	1	1	1
Parietal lobe	Left	Parietal white matter	0	0	1	1	2	2
Parietal lobe	Left	Supramarginal gyrus	0	0	1	1	2	2
Parietal lobe	Left	Superior parietal lobule	0	0	1	1	2	2
occipital lobe	Left	Angular gyrus	0	0	1	1	2	2
subcortical structures	Left	Thalamus	1	1	1	1	1	1
