# Supplementary material for: 3D CNN for neuropsychiatry: Predicting Autism with interpretable Deep Learning applied to minimally preprocessed structural MRI data
Source: PLoS One. 2024 Oct 21;19(10):e0276832. doi: 10.1371/journal.pone.0276832 (PMC11493284; doi:10.1371/journal.pone.0276832)
Supplement: S20 Table — (CSV) [file pone.0276832.s020.csv]

			Med3d- ResNet50-42ep			DenseNet-32ep			DenseNet-70ep
	site	n	Acc	Acc Autism	Acc TD	Acc	Acc Autism	Acc TD	Acc	Acc Autism	Acc TD
Training or validation set	ABIDEII BNI_1	9	100	100	100	77.8	100	0	77.8	100	0
	ABIDEII ETH_1	30	96.7	87.5	100	76.7	12.5	100	83.3	62.5	90.9
	ABIDEII GU_1	65	98.5	95.2	100	67.7	0	100	72.3	33.3	90.9
	ABIDEII IP_1	36	86.1	63.6	96	69.4	0	100	69.4	54.5	76
	ABIDEII IU_1	33	93.9	93.8	94.1	54.5	50	58.8	57.6	87.5	29.4
	ABIDEII KKI_1	123	98.4	0	99.2	99.2	0	100	99.2	0	100
	ABIDEII KUL_3	20	75	75	NaN	100	100	NaN	100	100	NaN
	ABIDEII NYU_1	41	85.4	57.1	100	65.9	0	100	75.6	42.9	92.6
	ABIDEII NYU_2	6	66.7	66.7	NaN	0	0	NaN	66.7	66.7	NaN
	ABIDEII OHSU_1	55	98.2	90.9	100	80	0	100	80	45.5	88.6
	ABIDEII SDSU_1	55	89.1	80.6	100	45.5	3.2	100	69.1	80.6	54.2
	ABIDEII TCD_1	36	80.6	56.2	100	55.6	0	100	52.8	31.2	70
	ABIDEII USM_1	23	91.3	83.3	100	56.5	100	9.1	73.9	91.7	54.5
	CALTECH	36	94.4	94.4	94.4	50	0	100	52.8	94.4	11.1
	CMU	27	88.9	78.6	100	48.1	0	100	66.7	71.4	61.5
	KKI	25	84	33.3	100	76	0	100	76	0	100
	LEUVEN_2	31	83.9	61.5	100	41.9	100	0	67.7	84.6	55.6
	MAX_MUN	33	87.9	69.2	100	60.6	0	100	51.5	23.1	70
	NYU	124	91.9	68.8	100	74.2	0	100	69.4	31.2	82.6
	OHSU	22	77.3	63.6	90.9	50	0	100	59.1	90.9	27.3
	OLIN	19	63.2	41.7	100	63.2	100	0	63.2	100	0
	PITT	39	84.6	73.7	95	51.3	0	100	51.3	84.2	20
	SBL	29	75.9	50	100	58.6	85.7	33.3	48.3	92.9	6.7
	SDSU	12	100	100	100	83.3	0	100	75	100	70
	STANFORD	7	57.1	0	100	57.1	0	100	57.1	0	100
	TRINITY	42	85.7	70	100	52.4	0	100	50	40	59.1
	UCLA_1	52	86.5	81.2	95	61.5	100	0	65.4	87.5	30
	UCLA_2	15	93.3	100	88.9	46.7	100	11.1	53.3	100	22.2
	UM_1	72	90.3	74.1	100	62.5	0	100	66.7	22.2	93.3
	UM_2	31	93.5	83.3	100	61.3	0	100	77.4	66.7	84.2
	USM	66	87.9	83.7	95.7	63.6	95.3	4.3	62.1	93	4.3
	YALE	50	88	79.2	96.2	52	0	100	62	87.5	38.5
Testing set	LEUVEN_1	27	44.4	21.4	69.2	51.9	100	0	48.1	64.3	30.8
	ABIDEII EMC_1	18	72.2	50	78.6	77.8	0	100	38.9	100	21.4
	ABIDEII UCD_1	20	50	100	16.7	40	100	0	30	62.5	8.3
